# Supplementary material for: Rapid Creation of an Online Discussion Space (r/nipah) During a Serious Disease Outbreak: Observational Study
Source: JMIR Public Health Surveill. 2019 Nov 13;5(4):e13753. doi: 10.2196/13753 (PMC6913773; doi:10.2196/13753)
Supplement: Multimedia Appendix 1 [file publichealth_v5i4e13753_app1.xlsx]

## Sheet: Sheet1
Link	Permalink (Webcite)	Subreddit	Timestamp	UNIX Timestamp	No of comments	No of Points	Percentage of Upvotes	Who posted?	Post Karma	Comment Karma	Link post or self post?	Where does the link go?	Type of Post	Free text field on comments	Crosspost?	If Yes, Where?	By Who?	Comments	Points	Percentage of Upvotes	Comments Section Notes
https://www.reddit.com/r/nipah/comments/8lw6j6/welcome_to_rnipah/	http://www.webcitation.org/71gxyUOeh	Welcome to r/nipah	Thu May 24 21:06:51 2018 UTC	1527196011	0	5	1	JenniferColeRhuk	288	648	Self Post		Welcome		No
https://www.reddit.com/r/nipah/comments/8lw6t8/who_factsheet_on_nipah_virus/	http://www.webcitation.org/71kApuqS4	WHO factsheet on nipah virus	Thu May 24 21:07:53 2018 UTC	1527196073	0	3	1	JenniferColeRhuk	288	648	Link Post	http://www.who.int/news-room/fact-sheets/detail/nipah-virus	Website		No
https://www.reddit.com/r/nipah/comments/8lw758/cdc_factsheet_on_nipah/	http://www.webcitation.org/71kB0q5KE	CDC factsheet on nipah	Thu May 24 21:09:09 2018 UTC	1527196149	0	3	1	JenniferColeRhuk	288	648	Link Post	https://www.cdc.gov/vhf/nipah/pdf/factsheet.pdf	PDF		No
https://www.reddit.com/r/nipah/comments/8lw82o/who_nipah_video_on_youtube/	http://www.webcitation.org/71kB43ZfP	WHO nipah video on YouTube	Thu May 24 21:12:27 2018 UTC	1527196347	0	3	1	JenniferColeRhuk	288	648	Link Post	https://www.youtube.com/watch?v=_Dd2CUYpcPU	YouTube Video		No
https://www.reddit.com/r/nipah/comments/8lykbl/nipah_fear_is_now_a_social_problem_health_workers/	http://www.webcitation.org/71kB6NsDu	Nipah fear is now a social problem; health workers ostracised, crematorium staff shun victims of virus	Fri May 25 03:07:40 2018 UTC	1527217660	0	5	1	one_brown_jedi	61089	20336	Link Post	https://timesofindia.indiatimes.com/india/nipah-fear-is-now-a-social-problem-health-workers-ostracised-crematorium-staff-shun-victims-of-virus/articleshow/64311151.cms	Article		Yes	r/AutoNewspaper r/TIMESINDIAauto	AutoNewspaperAdmin AutoNewsAdmin	0 0	1 1	100% 100%
https://www.reddit.com/r/nipah/comments/8lzcnn/what_is_nipah_virus_how_it_is_transmitted_how_it/	http://www.webcitation.org/71kB8wMEU	What is Nipah virus? How it is transmitted? How it can be prevented? -- In a NUTSHELL	Fri May 25 05:30:19 2018 UTC	1527226219	0	4	0.81	pooja307	4584	160	Link Post	https://www.livemint.com/Science/tGl90B7ezrazdy6jG1GoJN/What-is-Nipah-virus-and-how-is-it-transmitted.html	Article		No
https://www.reddit.com/r/nipah/comments/8m3lwt/some_suggestions_about_the_subreddit/	http://www.webcitation.org/71kBC7Aq0	Some suggestions about the subreddit.	Fri May 25 17:36:21 2018 UTC	1527269781	5	3	1	Valarauko	622	5268	Self Post		Discussion	Comments became a discussion on an alternative FAQ's thread on the Nipah Virus - how it can be improved, changes that will be made	No
https://www.reddit.com/r/nipah/comments/8m3loh/where_did_the_deadly_nipah_virus_come_from_and/	http://www.webcitation.org/71kBENFUQ	Where Did the Deadly Nipah Virus Come From — And What Other Outbreaks Should We Expect?	Fri May 25 17:35:34 2018 UTC	1527269734	0	4	1	cy3erg33k			Link Post	https://www.livescience.com/62664-nipah-virus-how-do-outbreaks-happen.html	Article		No
https://www.reddit.com/r/nipah/comments/8m4ver/nipah_faq_3_food_and_husbandry_safety/	http://www.webcitation.org/71kBGTrnI	Nipah FAQ #3: Food and Husbandry Safety, Transmission Concerns and Treatment Updates	Fri May 25 20:28:48 2018 UTC	1527280128	0	5	0.84	rodomontadefarrago	10701	3211	Self Post		FAQ		No
https://www.reddit.com/r/nipah/comments/8m52l0/nipah_faq_2_what_are_the_factors_responsible_for/	http://www.webcitation.org/71kBM5Ab2	Nipah FAQ #2: What are the factors responsible for the spread of the infection?	Fri May 25 20:57:22 2018 UTC	1527281842	0	5	1	rodomontadefarrago	10701	3211	Self Post		FAQ		No
https://www.reddit.com/r/nipah/comments/8m52qc/nipah_faq_1_is_there_any_hope_for_a_vaccine/	http://www.webcitation.org/71kBOFr84	Nipah FAQ #1: Is There Any Hope for a Vaccine?	Fri May 25 20:57:52 2018 UTC	1527281872	0	7	0.89	rodomontadefarrago	10701	3211	Self Post		FAQ		No
https://www.reddit.com/r/nipah/comments/8m8jr5/an_interview_with_a_leading_nipah_expert_on_the/	http://www.webcitation.org/71kBQX8nr	An interview with a leading Nipah expert on the 2018 Kerala Outbreak; Dr. Stephen Libby, Stanford	Sat May 26 07:22:40 2018 UTC	1527319360	0	5	1	rodomontadefarrago	10701	3211	Link Post	https://news.stanford.edu/2018/05/25/little-known-virus-become-next-global-pandemic/	Article		No
https://www.reddit.com/r/nipah/comments/8m8t1p/nipah_virus_scare_no_need_to_panic_adopt_good/	http://www.webcitation.org/71kBWuVFZ	Nipah virus scare: no need to panic; adopt good hygiene practices	Sat May 26 08:24:17 2018 UTC	1527323057	0	3	1	JenniferColeRhuk	288	648	Link Post	https://economictimes.indiatimes.com/magazines/panache/nipah-virus-scare-no-need-to-panic-adopt-good-hygiene-practices/articleshow/64328641.cms	Article		Yes	r/infectiousdisease	JenniferColeRhuk	0	5	0.86
https://www.reddit.com/r/nipah/comments/8m8trr/science_news_heres_what_we_know_about_the_deadly/	http://www.webcitation.org/71kBZ25ki	Science News: Here's what we know about the deadly Nipah Virus	Sat May 26 08:28:46 2018 UTC	1527323326	0	3	1	JenniferColeRhuk	288	648	Link Post	https://www.sciencenews.org/article/here-is-what-we-know-about-deadly-nipah-virus	Article		Yes	r/sciences r/ID_News r/EcoInternet	PHealthy PHealthy EcoInternetNewsFeed	2 0 0	1 5 1	60% 100% 100%
https://www.reddit.com/r/nipah/comments/8m8v1n/mobile_app_to_track_nipah_updates_launched_by/	http://www.webcitation.org/71kBbF0yn	Mobile app to track Nipah updates launched by Kozhikode District Administration	Sat May 26 08:38:02 2018 UTC	1527323882	0	3	1	JenniferColeRhuk	288	648	Link Post	https://play.google.com/store/apps/details?id=com.museon.qkopy	Media		Yes	r/Kerala	BilalJohnKurishingal	2	5	0.86
https://www.reddit.com/r/nipah/comments/8ma32e/sticky_post_for_current_outbreak_information/	http://www.webcitation.org/71kBdkhch	Sticky post for current outbreak information?	Sat May 26 13:17:10 2018 UTC	1527340630	1	5	1	Valarauko	622	5268	Self Post		Request	Someone accepting that request and looking into it to help improve the sub reddit	No
https://www.reddit.com/r/nipah/comments/8mb0mh/what_is_the_connection_between_fruit_bats_and/	http://www.webcitation.org/71kBgGgta	What is the connection between fruit bats and Nipah virus? - The Hindu	Sat May 26 15:52:04 2018 UTC	1527349924	0	3	1	Valarauko	622	5268	Link Post	https://www.thehindu.com/sci-tech/health/what-is-the-connection-between-fruit-bats-and-nipah-virus/article24001397.ece	Article		No
https://www.reddit.com/r/nipah/comments/8mb2bp/bats_not_primary_source_of_nipah_outbreak_in/	http://www.webcitation.org/71kBj0BL0	Bats not primary source of Nipah outbreak in Kerala, says report - The Financial Express	Sat May 26 15:59:40 2018 UTC	1527350380	5	4	1	Valarauko	622	5268	Link Post	https://www.financialexpress.com/lifestyle/health/bats-not-primary-source-of-nipah-outbreak-in-kerala-says-report/1182258/	Article	Discussion questioning the reliability of the link posted - with one user claiming the headline to be a "media ploy." The discussion then leads on to speak about their knowledge of how the virus can be spread which then leads onto the discussion of other viruses such as the Hendra Virus	Yes	r/India	Valarauko	1	1	0.67
https://www.reddit.com/r/nipah/comments/8n7cuj/nipah_outbreak_in_kerala_traced_to_bangladesh/	http://www.webcitation.org/71kBlNlsz	Nipah outbreak in Kerala traced to Bangladesh - Times of India	Wed May 30 10:01:16 2018 UTC	1527674476	0	2	1	Valarauko	622	5268	Link Post	https://timesofindia.indiatimes.com/city/pune/nipah-outbreak-in-kerala-traced-to-bangladesh-strain-of-virus/articleshow/64378311.cms?UTM_Source=Google_Newsstand&UTM_Campaign=RSS_Feed&UTM_Medium=Referral	Article		No
https://www.reddit.com/r/nipah/comments/8n7dct/the_absence_of_evidence_for_nipah_in_fruit_bats/	http://www.webcitation.org/71kBnsZTC	The Absence of Evidence for Nipah in Fruit Bats Is Not Evidence of Absence - The Wire	Wed May 30 10:03:57 2018 UTC	1527674637	0	5	1	Valarauko	622	5268	Link Post	https://thewire.in/health/the-absence-of-evidence-for-nipah-in-fruit-bats-is-not-evidence-of-absence	Article		No
https://www.reddit.com/r/nipah/comments/8nrp6u/nipah_virus_india_who_don_update_31may18/	http://www.webcitation.org/71kC0h5Jp	Nipah virus – India | WHO - DON Update | 31MAY18	Fri Jun 1 13:02:33 2018 UTC	1527858153	5	1	1	IIWIIM8	23596	7953	Link Post	http://www.who.int/csr/don/31-may-2018-nipah-india/en/	Page Cannot Be Found	Comments link to a WHO thread which informs public on medical situations around the world - further comments request a site for more information on earlier outbreaks in India wihich is then provided by the moderator.	No
https://www.reddit.com/r/nipah/comments/8ntdf1/who_south_east_asia_region_official_update/	http://www.webcitation.org/71kC3mi2W	WHO South East Asia Region official update	Fri Jun 1 16:39:24 2018 UTC	1527871164	0	2	1	Snowflake1000	14	39	Link Post	http://www.searo.who.int/entity/emerging_diseases/links/nipah_virus/en/	Article		No
https://www.reddit.com/r/nipah/comments/8ntdoi/lancet_niv_article_open_access/	http://www.webcitation.org/71kC5u12p	Lancet NiV article - Open Access	Fri Jun 1 16:40:24 2018 UTC	1527871224	0	2	1	Snowflake1001	14	39	Link Post	https://www.thelancet.com/journals/lancet/article/PIIS0140-6736(18)31252-2/fulltext	Journal		No
https://www.reddit.com/r/nipah/comments/8nuzio/nipah_virus_dont_blame_bats_alone_improve_public/	http://www.webcitation.org/71kC8xoOw	Nipah virus: Don't blame bats alone, improve public health	Fri Jun 1 20:02:00 2018 UTC	1527883320	0	2	1	remotectrl	1092594	319905	Link Post	http://www.newindianexpress.com/states/kerala/2018/may/30/nipah-virus-dont-blame-bats-alone-improve-public-health-1821488.html	Article		Yes	r/Batty (about bats)	remotectrl	0	6	1
https://www.reddit.com/r/nipah/comments/8nzs0d/anatomy_of_an_outbreak_how_kerala_handled_the/	http://www.webcitation.org/71kCBCH0l	Anatomy of an outbreak: how Kerala handled the Nipah virus outbreak	Sat Jun 2 10:46:09 2018 UTC	1527936369	0	2	1	Snowflake1000	14	39	Link Post	https://www.thehindu.com/news/national/kerala/anatomy-of-an-outbreak-how-kerala-handled-the-nipah-virus-outbreak/article24060538.ece	Article		Yes	r/India r/EverythingScience	TransPlanetInjection TransPlanetInjection	1 0	11 1	92% 100%
https://www.reddit.com/r/nipah/comments/8nztup/nipah_virus_has_been_contained_says_kerala_health/	http://www.webcitation.org/71kCEHFDf	Nipah Virus has been contained says Kerala Health Secretary	Sat Jun 2 10:59:18 2018 UTC	1527937158	0	2	1	Snowflake1001	14	39	Link Post	https://www.cnbctv18.com/economy/exclusive-nipah-virus-has-been-contained-says-kerala-health-secretary-74233.htm	Article		Yes	r/Kerala	maram_andan	1	17	0.85
https://www.reddit.com/r/nipah/comments/8o0wvv/should_i_get_myself_checked_out_for_mild_fever/	http://www.webcitation.org/71kCGNBxN	Should I get myself checked out for mild fever and sore throat?	Sat Jun 2 14:38:01 2018 UTC	1527950281	2	3	1	defenceofthedota	484	134	Self Post		Medical Query	Comments provided useful medical resources for the user to refer to consult their fear of having the Nipah Virus	No
https://www.reddit.com/r/nipah/comments/8ogtox/why_is_india_finding_it_difficult_to_handle_nipah/	http://www.webcitation.org/71kCIUUtD	Why is India finding it difficult to handle Nipah?	Mon Jun 4 12:21:23 2018 UTC	1528114883	1	2	1	rodomontadefarrago	10701	3211	Link Post	https://www.hindustantimes.com/analysis/why-india-is-finding-it-difficult-to-handle-nipah/story-VBxjCKuOWbEwzysIEIRGtL.html	Article	Comments relate the severe consquences of the Nipah Virus to the Ebola Virus	Yes	r/AutoNewspaper r/HTauto	AutoNewspaperAdmin AutoNewsAdmin	0 0	1 1	100% 100%
https://www.reddit.com/r/nipah/comments/8ojg0p/update_on_the_nipah_virus_outbreak_in_kerala_india/	http://www.webcitation.org/71kCKRcvz	Update on the Nipah Virus Outbreak in Kerala, India	Mon Jun 4 18:06:11 2018 UTC	1528135571	0	2	1	rodomontadefarrago	10701	3211	Link Post	http://gvn.org/update-on-the-nipah-virus-outbreak-in-kerala-india/	Article		No
https://www.reddit.com/r/nipah/comments/8pamsb/what_is_nipah_virus_information_symptoms_and/	http://www.webcitation.org/71kCN1iX1	What is Nipah virus ? information symptoms and cure.(Hindi)	Thu Jun 7 14:13:52 2018 UTC	1528380832	1	2	1	Zaakey	1	0	Link Post	https://www.youtube.com/watch?v=IoluJU5AoMg&feature=youtu.be	YouTube Video	Comments are an English translation to the Hindi video	No
https://www.reddit.com/r/nipah/comments/8pzn0h/nipah_virus_contained_says_union_minister_of/	http://www.webcitation.org/71kCOy9Cw	Nipah Virus contained says Union Minister of Health	Sun Jun 10 08:56:37 2018 UTC	1528620997	0	3	1	Snowflake1000	14	39	Link Post	https://timesofindia.indiatimes.com/india/nipah-virus-contained-no-need-to-run-away-from-it-centre/articleshow/64524371.cms	Article		Yes	r/AutoNewspaper r/TIMESINDIAauto	AutoNewspaperAdmin AutoNewsAdmin	0 0	1 1	100% 100%
https://www.reddit.com/r/nipah/comments/8pznal/good_food_hygiene_practices_can_help_protect/	http://www.webcitation.org/71kCSSviN	Good food hygiene practices can help protect against Nipah infection	Sun Jun 10 08:58:57 2018 UTC	1528621137	0	3	1	Snowflake1001	14	39	Link Post	https://deccanchronicle.com/lifestyle/health-and-wellbeing/100618/tackling-nipah-with-dietary-guidelines.html	Article		No
https://www.reddit.com/r/nipah/comments/8qzbvi/19_year_old_from_kerala_recovers_from_the_nipah/	http://www.webcitation.org/71kCVVbke	19 year old from Kerala recovers from the Nipah infection due to Ribavirin	Thu Jun 14 08:58:57 2018 UTC	1528966737	0	2	1	rodomontadefarrago	10701	3211	Link Post	http://www.newindianexpress.com/states/kerala/2018/jun/14/drug-from-malaysia-helps-19-year-old-escape-clutches-of-nipah-1827936.amp	Article		No
https://www.reddit.com/r/nipah/comments/8t8ab8/lessons_from_the_outbreak/	http://www.webcitation.org/71kCXpVZB	Lessons from the Outbreak	Sat Jun 23 07:07:42 2018 UTC	1529737662	1	2	1	Snowflake1001	14	39	Link Post	https://www.thehindu.com/news/national/kerala/lessons-for-future-a-month-after-nipah/article24187701.ece?utm_source=rss_feed&utm_medium=referral&utm_campaign=rss_syndication	Article	Speaks of Kerala growing quickly and that it's a priority that clean water is provided and better hygiene regulations enforced	Yes	r/AutoNewspaper r/THEHINDUauto	AutoNewspaperAdmin AutoNewsAdmin	0 0	1 1	100% 100%
https://www.reddit.com/r/Kerala/comments/8sjx1n/kerala_bids_musical_farewel_to_nipah_virus/	http://www.webcitation.org/71kCZw2RR	Kerala bids musical farewel to Nipah virus • r/Kerala	Sat Jun 23 07:14:10 2018 UTC	1529738050	0	3	1	Snowflake1002	14	39	Link Post	https://www.reddit.com/r/Kerala/comments/8sjx1n/kerala_bids_musical_farewel_to_nipah_virus/	r/Kerala SubReddit		Yes	r/Kerala	mentabolism1	6	2	0.67	Comments section is negative towards the style of celebrations - with also a bot notifying that the link had been put in the r/Nipah Subreddit.
